# Supplementary material for: Experience-dependent changes in hippocampal spatial activity and hippocampal circuit function are disrupted in a rat model of Fragile X Syndrome
Source: Mol Autism. 2022 Dec 20;13:49. doi: 10.1186/s13229-022-00528-z (PMC9764562; doi:10.1186/s13229-022-00528-z)
Supplement: Supplementary file 2 — Additional file 2. Table S3, Table S4, Table S5, Table S6, Table S7, Table S8 and Table S9. [file 13229_2022_528_MOESM2_ESM.xlsx]

## Sheet: Sheet1
		Variable	Distribution	Full model tested	Model with best fit	Last tested term(s)	p-value
		Mean Firing Rate	Log-normal	log(Mean FR)~day*session_in_day + day*genotype + session_in_day*genotype + (1|rat/cell_id))	log(Mean Firing Rate) ~ day + genotype + day*genotype + (1|rat/cell_id)	day*genotype	0.006486
		Burst Probability	Gamma	Burst Prob~day*session_in_day + day*genotype + session_in_day*genotype + (1|rat/cell_id))	Burst Prob ~ day + session_in_day + genotype + day*genotype + (1|rat/cell_id)	session_in_day	0.01258
						day*genotype	0.00497
		Day(Session)	Genotype	Calculation formula	Estimate	Mean
		Mean Firing Rate				Geometric
		1	WT	(Intercept)	-0.232641	0.792438
		1	KO	(Intercept) + genotypeKO	-0.233996	0.791365
		2	WT	(Intercept) + day2	-0.527143	0.590289
		2	KO	(Intercept) + day2 + genotypeKO + day2*genotypeKO	-0.317158	0.728216
		Burst Probability				Arithmetic
		1(1)	WT	(Intercept)	-1.58789	0.204357
		1(2)	WT	(Intercept) + session_in_day2	-1.63462	0.195026
		1(3)	WT	(Intercept) + session_in_day3	-1.67222	0.18783
		1(1)	KO	(Intercept) + genotypeKO	-1.59036	0.203853
		1(2)	KO	(Intercept) + genotypeKO + session_in_day2	-1.63709	0.194545
		1(3)	KO	(Intercept) + genotypeKO + session_in_day3	-1.67469	0.187367
		2(1)	WT	(Intercept) + day2	-1.72943	0.177385
		2(2)	WT	(Intercept) + day2 + session_in_day2	-1.77617	0.169286
		2(3)	WT	(Intercept) + day2 + session_in_day3	-1.81376	0.16304
		2(1)	KO	(Intercept) + day2 + genotypeKO + day2*genotypeKO	-1.59366	0.20318
		2(2)	KO	(Intercept) + day2 + genotypeKO + day2*genotypeKO + session_in_day2	-1.6404	0.193903
		2(3)	KO	(Intercept) + day2 + genotypeKO + day2*genotypeKO + session_in_day3	-1.67799	0.186749
		post hocs results
		Mean Firing Rate			t	p-value
		WT-day1 vs KO-day1			0.0102298	0.991936
		WT-day2 vs KO-day2			-1.57231	0.130494
		WT-day1 vs WT-day2			5.37931	<0.0001
		KO-day1 vs KO-day2			1.51014	0.131158
		Burst probability			z	p-value
		WT-day1 vs KO-day1			0.0335079	0.97326955
		WT-day2 vs KO-day2			-1.82609	0.06783716
		WT-day1 vs WT-day2			4.06684	<0.0001
		KO-day1 vs KO-day2			0.095205	0.9241520
		Supplementary Table 3. Linear Mixed Effects (LME) modelling estimates and post hoctests for firing properties of pyramidal neurons in vivo. The full models including all two-way interactions were fitted first to the data distributions of mean firing rate and burst probability. The full model was progressivelly reduced by dropping interaction and main effect terms until reducing the model further …
		Variable	Distribution	Full model tested	Model with best fit	Last tested term(s)	p-value
		Spatial Info	Gamma	SpInfo~day*session_in_day + day*genotype + session_in_day*genotype + (1|rat/cell_id))	SpInfo ~ day + genotype + day*genotype + (1|rat/cell_id)	day*genotype	0.004659
		Sparsity	Gamma	Spar~day*session_in_day + day*genotype + session_in_day*genotype + (1|rat/cell_id))	Spar ~ day + genotype + day*genotype + (1|rat/cell_id)	day*genotype	0.01272
		Place Field Size	Log-normal	PFSize~day*session_in_day + day*genotype + session_in_day*genotype + (1|rat/cell_id))	PFSize ~ day + genotype + day*genotype + (1|rat/cell_id)	day*genotype	0.01743
		% Active Bins	Gamma	%ActiveB~day*session_in_day + day*genotype + session_in_day*genotype + (1|rat/cell_id))	%ActiveB ~ day + (1|rat/cell_id)	day	<0.0001
		Day(Session)	Genotype	Calculation formula	Estimate	Mean
		Spatial Info				Arithmetic
		1	WT	(Intercept)	0.0061659	1.00619
		1	KO	(Intercept) + genotypeKO	0.0135603	1.01365
		2	WT	(Intercept) + day2	0.223878	1.25092
		2	KO	(Intercept) + day2 + genotypeKO + day2*genotypeKO	0.0734944	1.07626
		Sparsity				Arithmetic
		1	WT	(Intercept)	-1.08629	0.337466
		1	KO	(Intercept) + genotypeKO	-1.08407	0.338218
		2	WT	(Intercept) + day2	-1.24866	0.28689
		2	KO	(Intercept) + day2 + genotypeKO + day2*genotypeKO	-1.1361	0.321067
		Place Field Size				Geometric
		1	WT	(Intercept)	5.60127	270.771
		1	KO	(Intercept) + genotypeKO	5.58102	265.342
		2	WT	(Intercept) + day2	5.39682	220.702
		2	KO	(Intercept) + day2 + genotypeKO + day2*genotypeKO	5.54744	256.581
		% Active Bins				Arithmetic
		1	WT&KO	(Intercept)	-1.59875	0.202148
		2	WT&KO	(Intercept) + day2	-1.72521	0.178135
		post hocs results
		Spatial Info			z	p-value
		WT-day1 vs KO-day1			-0.0872263	0.93049164
		WT-day2 vs KO-day2			1.75366	0.07948815
		WT-day1 vs WT-day2			-5.54064	<0.0001
		KO-day1 vs KO-day2			-1.51741	0.131158
		Sparsity			z	p-value
		WT-day1 vs KO-day1			-0.0334765	0.97329462
		WT-day2 vs KO-day2			-1.67438	0.09405671
		WT-day1 vs WT-day2			5.12572	<0.0001
		KO-day1 vs KO-day2			1.68775	0.09145926
		Place Field Size			t	p-value
		WT-day1 vs KO-day1			0.0921365	0.9276356
		WT-day2 vs KO-day2			-0.683159	0.5033283
		WT-day1 vs WT-day2			4.07985	<0.0001
		KO-day1 vs KO-day2			0.654339	0.51297
		Supplementary Table 4. Linear Mixed Effects (LME) modelling estimates and post hoc tests for spatial firing properties of pyramidal neurons in vivo.
		Variable	Distribution	Full model tested	Model with best fit	Last tested term(s)	p-value
		Correlations (z)	Normal	CorrZ ~ genotype + correlation_id+ genotype*correlation_id + (1|rat/cell_id)	CorrZ ~ correlation_id + (1|rat/cell_id)	correlation_id	<0.0001
		Correlation	Genotype	Calculation formula	Estimate
		1vs2	WT&KO	(Intercept)	1.07147
		2vs3	WT&KO	(Intercept) + 2vs3	1.2268
		3vs4	WT&KO	(Intercept) + 3vs4	0.650262
		4vs5	WT&KO	(Intercept) + 4vs5	1.1722
		5vs6	WT&KO	(Intercept) + 5vs6	1.20499
										Variable	Mean (±Error)		p-value
		Supplementary Table 5. Linear Mixed Effects (LME) modelling estimates for stability of spatial discharge paterns of place cells.									WT	KO
											n= 38 (10)	n=49(12)
		Supplementary Table 6. Linear Mixed Effects (LME) modelling estimates for firing properties of pyramidal neurons ex vivo				See Column K----------------------------------------------------------->				Resting membrane potential (mV)	-66.95 ± 0.98	-68.6 ± 0.9	0.45
										Input restistance (MΩ)	82.72 ± 3.93	88.6 ± 7.1	0.51
										Membrane time+constant (ms)	20.04 ± 1.09	22.3 ± 1.0	0.13
		Variable	Distribution	Full model tested	Model with best fit	Test term	p-value			Membrane capacitance (pF)	246.1 ± 11.2	268.6 ± 10.7	0.15
		MVL Theta	Gamma	MVL Theta~day*session_in_day + day*genotype + session_in_day*genotype + (1|rat/cell_id))	MVL Theta ~ session_in_day + (1|rat/cell_id)	session_in_day	0.02673
		MVL Slow Gamma	Gamma	MVL SGamma~day*session_in_day + day*genotype + session_in_day*genotype + (1|rat/cell_id))	MVL Sgamma ~ genotype + (1|rat/cell_id)	genotype	0.02238			Voltage sag (mV)	6.8 ±0.4	7.6 ±0.5	0.26
		MVL Medium Gamma	Gamma	MVL MGamma~day*session_in_day + day*genotype + session_in_day*genotype + (1|rat/cell_id))	MVL MGamma ~ session_in_day + (1|rat/cell_id)	session_in_day	0.046			Sag (% of maximum)	21.2 ± 0.9	22.5 ± 0.8	0.37
		Day(Session)	Genotype	Calculation formula	Estimate	Mean
		MVL Theta				Arithmetic				Peak firing (Hz)	6.7 ±1.1	10.3 ± 1.9	0.22
		1&2(Session1)	WT&KO	(Intercept)	-1.77981	0.168671				Rheobase (pA)	270.3 ± 13.5	253.8 ± 14.9	0.18
		1&2(Session2)	WT&KO	(Intercept) + session2	-1.84893	0.157406
		1&2(Session3)	WT&KO	(Intercept) + session3	-1.85377	0.156646				Voltage threshold (mV)	-41.3 ± 0.5	-42.0 ± 0.9	0.46
		MVL Slow Gamma				Arithmetic				AP amplitude (mV)	97.4 ± 2.6	96.8 ± 2.5	0.72
		1&2	WT	(Intercept)	-2.46516	0.0849956				AP 20-80% rise-time (ms)	0.17 ± 0.01	0.18 ± 0.01	0.31
		1&2	KO	(Intercept) + genotypeKO	-2.63485	0.0717294				AP half-height duration (ms)	0.95 ± 0.03	0.99 ± 0.02	0.54
		MVL Medium Gamma				Arithmetic				AP max. rise-rate (mV/ms)	384.0 ± 19.1	373.5 ± 15.2	0.51
		1&2(Session1)	WT&KO	(Intercept)	-2.76166	0.0631871				AP max. decay-rate (mV/ms)	94.6 ± 2.9	92.1 ± 2.4	0.43
		1&2(Session2)	WT&KO	(Intercept) + session2	-2.67444	0.0689456				mAHP amplitude (mv)	-10.4 ± 0.5	-9.0 ± 0.4	0.05
		1&2(Session3)	WT&KO	(Intercept) + session3	-2.69791	0.0673459
										Action potential 2	n= 25 (10)	n= 34 (12)
		Supplementary Table 7. Linear Mixed Effects (LME) modelling estimates for spike timing properties of pyramidal neurons in relation to oscillatory activity in vivo.								Voltage threshold (mV)	-40.9 ± 0.6	-41.8 ± 1.0	0.41
										AP amplitude (mV)	109.5 ± 1.5	109.1 ± 1.9	0.46
										AP 20-80% rise-time (ms)	0.19 ± 0.01	0.21 ± 0.01	0.4
										AP half-height duration (ms)	1.03 ± 0.04	1.06 ± 0.03	0.46
										AP max. rise-rate (mV/ms)	322.1 ± 18.6	313.3 ± 17.4	0.51
										AP max. decay-rate (mV/ms)	82.0 ± 34	78.6 ± 2.7	0.22
										mAHP amplitude (mv)	-8.8 ± 0.4	-7.6 ± 0.4	0.13
										Action potential 5	n= 15 (10)	n= XX (12)
										Voltage threshold (mV)	-36.0 ± 0.9	-39.3 ± 1.5	0.28
										AP amplitude (mV)	103.5 ± 1.8	105.7 ± 2.1	0.89
										AP 20-80% rise-time (ms)	0.23 ± 0.02	0.22 ± 0.01	0.77
										AP half-height duration (ms)	1.04 ± 0.07	1.07 ± 0.05	0.57
										AP max. rise-rate (mV/ms)	228.8 ± 18.9	249.7 ± 16.3	0.88
										AP max. decay-rate (mV/ms)	79.4 ± 5.3	78.7 ± 4.4	0.57
										mAHP amplitude (mv)	10.4 ± 0.8	-9.2 ± 0.4	0.13
		Supplemental Table 8. Summary of statistical analysis for down-sampling analysis.			See Column K---------------------------------------------------------------------------------------->					Metric	Group	Mean	St. Dev	p that downsampled data differs from observed data
										Mean Firing Rate	Day1-WT	0.9191	0.02364	0.41
											Day1-KO	0.9176	0.02488	0.38
											Day2-WT	0.9071	0.02594	0.042
											Day2-KO	0.914	0.02536	0.156
										Burst Probability	Day1-WT	0.2166	0.01628	0.03
											Day1-KO	0.2024	0.01529	0.035
		Variable		Full model tested	Model with best fit	Test term	Log-likelihood ratio (G squared) p				Day2-WT	0.1794	0.01148	0.038
		Theta phase-lock		Theta lock ~ Intercept + Genotype + Session + Genotype*Session	Theta lock ~ Intercept + Session	Genotype*Session	0.9901				Day2-KO	0.1978	0.01334	0.038
						Genotype	0.1297			Spatial Information	Day1-WT	1.118	0.09344	0.036
						Session	0.0286				Day1-KO	1.113	0.08918	0.046
		Slow Gamma-lock		SGamma lock ~ Intercept + Genotype + Session + Genotype*Session	SGamma lock ~ Intercept + Genotype + Session	Genotype*Session	0.053				Day2-WT	1.315	0.09322	0.041
						Genotype	0.0347				Day2-KO	1.148	0.09743	0.037
						Session	0.0007			Sparsity	Day1-WT	0.3507	0.02458	0.036
		Place Field Size		MGamma lock ~ Intercept + Genotype + Session + Genotype*Session	MGamma lock ~ Intercept + Genotype	Genotype*Session	0.824				Day1-KO	0.3537	0.02818	0.04
						Genotype	0.0125				Day2-WT	0.313	0.02288	0.035
						Session	0.1345				Day2-KO	0.3512	0.02971	0.04
										Place Field Size	Day1-WT	358.9	59.35	0.021
		Supplemental Table 9. Summary of multiple logistic regression analysis for phase-locking of pyramidal spiking activity. The first column indicates the metric analysed. The second column indicates the full logistic regression model that was fit to the data distributions. The third column contains the model with the best fit. The third and fourth columns list the terms tested for each model and the…									Day1-KO	347.6	67.37	0.007
											Day2-WT	288.5	44.06	0.034
											Day2-KO	344.8	62.6	0.03
										% Active Pixels	Day1-WT	0.2139	0.01789	0.037
											Day1-KO	0.2147	0.02007	0.051
											Day2-WT	0.1869	0.0169	0.036
											Day2-KO	0.212	0.01948	0.041
										Theta MVL	Day1-WT	0.1832	0.01385	0.032
											Day1-KO	0.1692	0.0121	0.035
											Day2-WT	0.1812	0.01703	0.043
											Day2-KO	0.1656	0.012	0.043
										Slow Gamma MVL	Day1-WT	0.09489	0.007389	0.035
											Day1-KO	0.07332	0.006192	0.045
											Day2-WT	0.0925	0.007932	0.046
											Day2-KO	0.079	0.007486	0.032
										Medium Gamma MVL	Day1-WT	0.07033	0.006695	0.041
											Day1-KO	0.0638	0.005655	0.024
											Day2-WT	0.07718	0.007042	0.029
											Day2-KO	0.06771	0.006301	0.033
										Theta Angle	Day1-WT	-8.86366	11.7915	0.03
											Day1-KO	35.8729	12.5764	0.029
											Day2-WT	14.3239	11.5737	0.025
											Day2-KO	31.8221	12.6337	0.027
										S3 vs S4 WT ΔFR	WT	0.596	0.1227	0.031
											KO	0.7797	0.1301	0.042
										S3 vs S4 WT ΔFR	WT	0.6083	0.1158	0.016
											KO	0.7815	0.1316	0.039
										Supplemental Table 8. Summary of statistical analysis for down-sampling analysis. The first column indicates the metric analysed. The second column indicates the experimental population from which downsampling took place. The third and fourth columns shows the mean value and standard deviation of a synthetic population of 1000 points for each metric. Each of the 1000 points is the mean value of 3…
